# Supplementary material for: Biogenic Synthesis, Characterization, and In Vitro Biological Evaluation of Silver Nanoparticles Using Cleome brachycarpa
Source: Plants (Basel). 2023 Apr 6;12(7):1578. doi: 10.3390/plants12071578 (PMC10097212; doi:10.3390/plants12071578)
Supplement: Supplementary file 1 [file plants-12-01578-s001.zip]

Archive with 1 entries (1 files):
- plants-2191320-Supplementary Data.pdf
